# Supplementary material for: Noncanonical roles of ATG5 and membrane atg8ylation in retromer assembly and function
Source: eLife. 2025 Jan 7;13:RP100928. doi: 10.7554/eLife.100928 (PMC11706607; doi:10.7554/eLife.100928)
Supplement: Figure 1—source data 2. [file elife-100928-fig1-data2.zip]

Archive with 9 entries (8 files):
- Figure 1 - Source data 2/
- Figure 1 - Source data 2/1.1.tiff
- Figure 1 - Source data 2/1.2.tiff
- Figure 1 - Source data 2/2.1 2023-11-08 18h03m52s Deretic Lab(IRDye 680RD).tif
- Figure 1 - Source data 2/2.2 2023-10-05 18h47m00s Deretic Lab(IRDye 800CW).tif
- Figure 1 - Source data 2/2.2. 2023-10-05 18h47m22s Deretic Lab(IRDye 800CW).jpg
- Figure 1 - Source data 2/3.1 2023-10-05 18h46m12s Deretic Lab(Composite).tif
- Figure 1 - Source data 2/3.2 2023-10-05 18h45m47s Deretic Lab(IRDye 800CW).tif
- Figure 1 - Source data 2/3.2 2023-10-05 18h46m02s Deretic Lab(Composite).jpg
