# Supplementary material for: Noncanonical roles of ATG5 and membrane atg8ylation in retromer assembly and function
Source: eLife. 2025 Jan 7;13:RP100928. doi: 10.7554/eLife.100928 (PMC11706607; doi:10.7554/eLife.100928)
Supplement: Figure 3—source data 2. [file elife-100928-fig3-data2.zip]

Archive with 11 entries (10 files):
- Figure 3 - Source data 2/
- Figure 3 - Source data 2/1.1 2023-08-24 17h39m46s Deretic Lab(IRDye 680RD).tif
- Figure 3 - Source data 2/1.2 2023-08-24 17h49m17s Deretic Lab(Composite).tif
- Figure 3 - Source data 2/1.3 2023-08-24 17h48m59s Deretic Lab(IRDye 800CW).tif
- Figure 3 - Source data 2/2.1 2023-07-06 16h52m51s Deretic Lab(IRDye 800CW).tif
- Figure 3 - Source data 2/2.2 2023-07-06 18h03m10s Deretic Lab(IRDye 680RD).tif
- Figure 3 - Source data 2/3.1 D.Deretic 2024-04-04 16h59m03s(IRDye 800CW).tif
- Figure 3 - Source data 2/3.2 D.Deretic 2024-04-04 17h02m10s(Composite).tif
- Figure 3 - Source data 2/3.3 D.Deretic 2024-04-04 16h54m46s(Composite).tif
- Figure 3 - Source data 2/3.4 D.Deretic 2024-04-04 16h55m09s(IRDye 680RD).tif
- Figure 3 - Source data 2/3.5 D.Deretic 2024-04-04 16h55m13st(IRDye 800CW).tif
