# Supplementary material for: Noncanonical roles of ATG5 and membrane atg8ylation in retromer assembly and function
Source: eLife. 2025 Jan 7;13:RP100928. doi: 10.7554/eLife.100928 (PMC11706607; doi:10.7554/eLife.100928)
Supplement: Figure 4—figure supplement 1—source data 2. [file elife-100928-fig4-figsupp1-data2.zip]

Archive with 10 entries (9 files):
- Figure 4-Figure Suppliment 1 - Source Data 2/
- Figure 4-Figure Suppliment 1 - Source Data 2/1.1 2023-10-12 15h26m51s Deretic Lab(Composite).tif
- Figure 4-Figure Suppliment 1 - Source Data 2/1.2 D.Deretic 2023-11-15 17h20m09s(IRDye 680RD).tif
- Figure 4-Figure Suppliment 1 - Source Data 2/1.3 D.Deretic 2023-11-15 17h17m50s(IRDye 680RD).tif
- Figure 4-Figure Suppliment 1 - Source Data 2/2.1 2023-10-12 15h28m44s Deretic Lab(Composite).jpg
- Figure 4-Figure Suppliment 1 - Source Data 2/2.2 D.Deretic 2023-11-15 17h08m53s(IRDye 680RD).tif
- Figure 4-Figure Suppliment 1 - Source Data 2/2.3 D.Deretic 2023-11-15 17h10m34s(IRDye 800CW).tif
- Figure 4-Figure Suppliment 1 - Source Data 2/3.1 D.Deretic 2024-04-30 16h54m39s(IRDye 800CW).tif
- Figure 4-Figure Suppliment 1 - Source Data 2/3.2 D.Deretic 2024-04-30 16h53m50s(IRDye 680RD).tif
- Figure 4-Figure Suppliment 1 - Source Data 2/3.3 D.Deretic 2024-04-30 16h57m03s(IRDye 800CW).tif
