# Supplementary material for: Noncanonical roles of ATG5 and membrane atg8ylation in retromer assembly and function
Source: eLife. 2025 Jan 7;13:RP100928. doi: 10.7554/eLife.100928 (PMC11706607; doi:10.7554/eLife.100928)
Supplement: Figure 6—source data 2. [file elife-100928-fig6-data2.zip]

Archive with 5 entries (4 files):
- Figure 6 - Source Data 2/
- Figure 6 - Source Data 2/1.1 D.Deretic 2024-04-16 18h30m47s(Composite).tif
- Figure 6 - Source Data 2/1.2 D.Deretic 2024-04-16 18h24m49s(Composite).tif
- Figure 6 - Source Data 2/1.3 D.Deretic 2024-04-16 18h25m03s(Composite).tif
- Figure 6 - Source Data 2/1.4 D.Deretic 2024-04-16 17h10m00s(IRDye 800CW).tif
