# Supplementary material for: Noncanonical roles of ATG5 and membrane atg8ylation in retromer assembly and function
Source: eLife. 2025 Jan 7;13:RP100928. doi: 10.7554/eLife.100928 (PMC11706607; doi:10.7554/eLife.100928)
Supplement: Figure 7—figure supplement 1—source data 1. [file elife-100928-fig7-figsupp1-data1.zip]

Archive with 3 entries (2 files):
- Figure 7 - Figure Suppliment 1 - Source data 1/
- Figure 7 - Figure Suppliment 1 - Source data 1/Figure 7 - Suppliment 1 - source data 1.1.pdf
- Figure 7 - Figure Suppliment 1 - Source data 1/Figure 7 - Suppliment 1 - source data 1.2.pdf
