# Supplementary material for: Noncanonical roles of ATG5 and membrane atg8ylation in retromer assembly and function
Source: eLife. 2025 Jan 7;13:RP100928. doi: 10.7554/eLife.100928 (PMC11706607; doi:10.7554/eLife.100928)
Supplement: Figure 7—figure supplement 1—source data 2. [file elife-100928-fig7-figsupp1-data2.zip]

Archive with 3 entries (2 files):
- Figure 7 - Figure Suppliment 1 - Source data 2/
- Figure 7 - Figure Suppliment 1 - Source data 2/1.1 D.Deretic 2024-05-22 17h34m47s(Composite).tif
- Figure 7 - Figure Suppliment 1 - Source data 2/1.2 D.Deretic 2024-05-23 17h43m17s(IRDye 800CW).tif
