# Supplementary material for: Noncanonical roles of ATG5 and membrane atg8ylation in retromer assembly and function
Source: eLife. 2025 Jan 7;13:RP100928. doi: 10.7554/eLife.100928 (PMC11706607; doi:10.7554/eLife.100928)
Supplement: Figure 8—figure supplement 3—source data 2. [file elife-100928-fig8-figsupp3-data2.zip]

Archive with 7 entries (6 files):
- Figure 8 - Figure Suppliment 3 - Source data 2/
- Figure 8 - Figure Suppliment 3 - Source data 2/1.1 2023-07-06 16h47m52s Deretic Lab(IRDye 800CW).tif
- Figure 8 - Figure Suppliment 3 - Source data 2/1.2 2023-07-06 16h48m34s Deretic Lab(IRDye 680RD).tif
- Figure 8 - Figure Suppliment 3 - Source data 2/1.2.1 2023-07-06 16h49m24s Deretic Lab(IRDye 680RD).tif
- Figure 8 - Figure Suppliment 3 - Source data 2/2.1 2023-11-08 17h50m13s Deretic Lab(IRDye 800CW).tif
- Figure 8 - Figure Suppliment 3 - Source data 2/2.2 2023-11-07 14h47m41s Deretic Lab(IRDye 680RD).tif
- Figure 8 - Figure Suppliment 3 - Source data 2/2.3 2023-11-07 14h44m19s Deretic Lab(IRDye 800CW).tif
